# Supplementary material for: Identification of urinary exosomal noncoding RNAs as novel biomarkers in chronic kidney disease
Source: RNA. 2017 Feb;23(2):142–52. doi: 10.1261/rna.058834.116 (PMC5238789; doi:10.1261/rna.058834.116)
Supplement: Supplemental Material [file supp_058834.116_Supplemental_Table_3.xls]

## Sheet: Sheet1
Name	log2FoldChange	pvalue	padj
hsa-miR-181a-5p	-7.33407	3.64684e-19	2.37774e-16
(TCCG)n	2.69462	5.21738e-09	1.00705e-06
Mitochondrial_tRNA_Glu- MT-TE	-3.21417	8.74164e-09	1.13991e-06
RP11-98D18.1	6.59255	1.88141e-08	2.04447e-06
hsa-miR-27a-3p	6.31913	2.41901e-07	2.25313e-05
hsa-miR-27b-3p	6.28746	4.66686e-07	3.80349e-05
AC004702.2	6.65154	5.59738e-07	4.05499e-05
hsa-miR-183-5p	-4.05875	1.18408e-06	7.01834e-05
Mitochondrial_tRNA_Cys- MT-TC	-3.09299	1.73269e-06	9.41426e-05
AC073236.3	3.32562	1.89713e-06	9.51484e-05
hsa-let-7c-5p	4.97487	2.89235e-06	0.000125721
hsa-miR-744-5p	5.85832	3.68463e-06	0.000141316
hsa-miR-3687	5.81969	7.01883e-06	0.000254238
MT-TT	-2.65623	8.52129e-06	0.000292415
RP11-178F10.1	6.3004	9.16651e-06	0.000298828
RP11-700F16.3	6.2865	1.25952e-05	0.000391051
hsa-miR-3591-3p	-5.68554	1.74914e-05	0.000492713
hsa-miR-1-3p	4.44202	1.92303e-05	0.000492713
AC007292.4	6.25479	1.96481e-05	0.000492713
hsa-miR-122-5p	-5.59163	2.3356e-05	0.000564005
MT-TH	-2.5442	2.63871e-05	0.000614442
hsa-miR-133a-3p	-4.59424	2.94491e-05	0.000640026
MT-TL1	-2.62355	2.90335e-05	0.000640026
MT-TM	-2.52792	3.46867e-05	0.000702
RP11-723D22.3	5.35452	3.45213e-05	0.000702
EAF1-AS1	5.3948	3.55307e-05	0.000702
MT-TS1	-2.81264	3.73767e-05	0.000716754
RP11-138E2.1	5.82776	3.94564e-05	0.000735015
MT-TQ	-3.4298	4.40531e-05	0.000740844
MT-TL2	-2.91946	4.48423e-05	0.000740844
RP11-589B3.6	5.4831	4.75474e-05	0.000740844
AC011558.5	5.61699	4.69788e-05	0.000740844
RP11-315I20.1	5.8739	4.77231e-05	0.000740844
MIR4454	2.52773	6.80324e-05	0.00091498
RP11-706F1.2	3.26456	7.15705e-05	0.00091498
hsa-miR-877-3p	4.26635	6.6127e-05	0.00091498
CTD-2035E11.3	4.86357	6.18101e-05	0.00091498
AC004878.7	4.89941	6.81184e-05	0.00091498
RP11-20I23.7	5.21575	7.10859e-05	0.00091498
RP11-323J4.1	5.72442	7.07077e-05	0.00091498
hsa-miR-222-3p	5.76	6.7045e-05	0.00091498
RP11-385D13.3	5.78509	7.05681e-05	0.00091498
hsa-miR-96-5p	-5.40406	7.32933e-05	0.000918985
RP4-717I23.3	5.59837	7.68716e-05	0.000945666
hsa-let-7a-5p	4.13699	8.25498e-05	0.000996713
RP11-38H17.1	5.24166	9.04716e-05	0.0010725
MT-TV	-2.49885	0.000100138	0.00112453
RP11-756J15.3	5.04044	9.94399e-05	0.00112453
hsa-miR-3135b	4.58238	0.00010906	0.00118512
RP11-68I3.2	5.40133	0.000112302	0.00120034
RN7SL115P	4.41626	0.000116206	0.00122204
SEC62-AS1	5.19445	0.000128631	0.00133123
hsa-miR-34a-5p	-5.4207	0.000143123	0.00141454
CTA-984G1.5	5.18143	0.000153324	0.00147011
RP11-105C19.1	5.34854	0.000156673	0.00148045
RP11-529E15.1	5.34931	0.000160591	0.00149579
hsa-miR-199a-3p	4.88696	0.000191583	0.00173489
hsa-miR-199b-3p	4.88696	0.000191583	0.00173489
hsa-miR-6769b-5p	4.96419	0.000195097	0.00174251
L1MEc	-4.98572	0.000201849	0.00174359
MIR1-2	-3.75462	0.00020324	0.00174359
ZEB1-AS1	4.85725	0.000200447	0.00174359
hsa-miR-133b	-4.02397	0.000213384	0.00178367
RP11-378E13.4	5.47127	0.000216577	0.00178744
AC010761.6	4.39149	0.000220373	0.00179604
IQCH-AS1	4.81383	0.000223266	0.00179715
HM13-IT1	5.35835	0.000226535	0.00179793
PCBP1-AS1	5.51179	0.000228877	0.00179793
hsa-miR-146b-5p	-3.06591	0.000237523	0.00182194
RP4-604K5.2	4.91493	0.000235057	0.00182194
RP11-110G21.2	4.88218	0.000254164	0.00190329
RP11-143M1.2	5.36544	0.000256885	0.00190329
RP11-1D12.2	5.18911	0.000319369	0.00231365
MT-TK	-2.08106	0.000337343	0.00241701
RP11-355B11.2	4.86903	0.000342895	0.00243008
RP11-439L8.5	5.21956	0.000351906	0.00246713
RP11-166B2.5	4.53217	0.000367344	0.00254796
SLC8A1-AS1	4.90354	0.00037629	0.00258254
RP11-546M21.6	4.65678	0.000380657	0.0025853
AC010761.14	4.82062	0.000387337	0.00260354
RP11-382A20.4	5.16851	0.000399198	0.00265589
CTD-2340E1.2	4.82317	0.00042677	0.00278254
RP11-252K23.2	4.88473	0.000437249	0.00282264
hsa-miR-106b-5p	4.62085	0.000447074	0.00285777
AC006262.10	3.02889	0.000456392	0.002889
MIR497HG	-4.81093	0.000548696	0.00340714
hsa-miR-195-5p	-4.81093	0.000548696	0.00340714
MT-TN	-1.94599	0.000584297	0.00359398
hsa-miR-296-5p	4.69728	0.000618414	0.00374307
MT-TI	-2.94642	0.000650808	0.00384222
MT-TS2	-2.69003	0.000654119	0.00384222
CTD-2231E14.5	4.63337	0.000644067	0.00384222
SLC44A4	4.56477	0.000670378	0.00384265
AC084117.3	4.80487	0.000675814	0.00384265
RP11-296E23.2	4.95587	0.000677768	0.00384265
REV3L-IT1	5.06249	0.00066145	0.00384265
RP11-462G12.4	4.68446	0.00073976	0.00405314
hsa-miR-9-3p	3.46563	0.000758471	0.00411951
RP11-519G16.2	4.47863	0.00076451	0.00411951
RP11-973H7.5	4.91156	0.000790123	0.00422263
RP11-231D20.2	4.87185	0.000838629	0.00444541
CTD-2020K17.1	4.17139	0.000860924	0.00452522
RP11-473M20.11	4.9032	0.000867566	0.00452522
RP11-308B16.2	4.84113	0.00089758	0.00464462
RP11-707M1.1	2.59088	0.000950281	0.00481651
AC022154.7	4.42722	0.00095296	0.00481651
hsa-miR-15a-5p	-2.27915	0.00101259	0.00500158
CTD-3135A9.3	3.95482	0.00104707	0.00510265
GS1-174L6.4	4.58958	0.00114474	0.00548804
RP11-6N17.4	4.90276	0.00118332	0.00563158
AC005786.5	4.66737	0.00121361	0.00569261
RP11-802F5.1	4.71233	0.00124496	0.00579796
hsa-miR-489-3p	-2.82995	0.00127798	0.00590952
hsa-miR-31-5p	2.71967	0.0013276	0.00605311
CTD-2528A14.3	4.81789	0.0013695	0.00620078
CTD-2571L23.8	4.11266	0.00138516	0.00622843
CTD-3131K8.2	4.51621	0.0014055	0.00627661
LA16c-429E7.1	4.261	0.00151159	0.00661447
RP11-1041F24.1	4.5814	0.00150725	0.00661447
U57	2.90642	0.00158576	0.00689279
hsa-miR-181c-5p	-4.16603	0.00160796	0.00694296
CTD-2540B15.10	4.60615	0.00171038	0.00729238
Mitochondrial_tRNA_Pro-MT-TP	-2.44591	0.00174057	0.00732912
AC004257.1	4.25919	0.00174235	0.00732912
MT-TF	-1.94969	0.0017759	0.00742237
AC106870.2	4.17253	0.00199202	0.0082726
CTB-133G6.2	4.04616	0.00207465	0.00856121
CTC-429P9.2	4.24565	0.00216015	0.00880262
RP11-529G21.2	4.36306	0.00250336	0.00989207
A2ML1-AS2	4.05188	0.00254126	0.00998132
tmRNA	1.62369	0.00266724	0.0103514
RP1-40E16.2	4.25908	0.00265755	0.0103514
(CGG)n	2.17632	0.00275298	0.0105585
hsa-miR-4454	2.30704	0.00280924	0.0107113
hsa-miR-188-5p	-2.79715	0.00300507	0.0113255
hsa-miR-128-3p	-1.82753	0.00316086	0.0117765
hsa-miR-5100	2.04351	0.00319618	0.0118404
hsa-miR-215-5p	3.73186	0.00332048	0.0122314
hsa-miR-21-5p	-2.87869	0.00344028	0.0125771
AC009158.1	4.16629	0.00356032	0.0128963
hsa-miR-4497	3.37097	0.00364336	0.013052
RP11-507J18.2	4.18676	0.00393489	0.0139432
LINC00106	4.11457	0.004022	0.0141748
RP11-13N13.5	4.14684	0.00464413	0.016021
RP11-93O14.2	3.70609	0.005346	0.0182492
RP3-339A18.6	3.83139	0.00550849	0.018609
RP11-553P9.3	4.00426	0.00569701	0.0190485
RP11-264E18.1	4.02717	0.00569333	0.0190485
AC006273.7	3.92793	0.00578195	0.0192338
RMRP	2.85848	0.00585362	0.0193734
MT-TY	-2.17993	0.006064	0.0199683
RP11-303E16.6	3.98737	0.0063409	0.0207752
hsa-miR-630	3.42606	0.00688699	0.0224516
CTB-25B13.13	3.90104	0.00698551	0.0226595
tmRNA	1.31588	0.00783982	0.0250567
tdbD00003093	2.10174	0.00859042	0.0271891
RP11-800A3.2	3.63176	0.00882349	0.0277294
RNU1-75P	1.51932	0.00893929	0.0278872
MT-TR	-2.0309	0.00939822	0.0290409
hsa-miR-18b-5p	-3.56156	0.0095137	0.0292591
tRNA-Gly-GGY	1.37997	0.00995257	0.0304651
RP11-253M7.4	3.48836	0.0103883	0.031503
MT-TA	-1.79165	0.0112455	0.0339447
tRNA-Ala-GCG	1.83686	0.0113784	0.0341875
MIR145	-2.30871	0.0116916	0.0346497
hsa-miR-145-5p	-2.30871	0.0116916	0.0346497
CTD-3020H12.4	3.53398	0.0121212	0.0357604
RP11-481J2.1	3.2298	0.0126778	0.037234
RP11-674C21.9	3.70854	0.0130968	0.0382919
RP11-738B7.1	3.62697	0.0135499	0.03944
hsa-miR-125b-5p	-2.80273	0.0142603	0.0413231
PK-G12rRNA	1.45604	0.0144629	0.041725
AP000487.4	3.54718	0.0153292	0.0440292
hsa-let-7d-3p	-1.51084	0.0156534	0.0447633
tmRNA	1.74878	0.0168087	0.0476491
hsa-miR-130b-5p	2.3003	0.0182124	0.0514046
CTC-482H14.5	3.43404	0.0189909	0.0533709
RP11-3G20.2	3.35241	0.019376	0.0542196
hsa-miR-17-5p	-2.74326	0.0203394	0.0560208
MIR17HG	-2.74193	0.0203634	0.0560208
tdbD00003262	-1.30519	0.0201284	0.0560208
AD001527.7	2.34106	0.0203385	0.0560208
RP13-216E22.5	2.767	0.020498	0.0561542
tRNA-Sec	1.5329	0.020834	0.056836
hsa-miR-1260b	1.61505	0.0215772	0.0586182
tRNA	-1.30289	0.0223264	0.0604018
tRNA-Trp-TGG	-1.79598	0.0225493	0.0607526
LTR49-int	1.62501	0.0228915	0.0614208
LINC00461	1.8239	0.0236536	0.0632056
U45A	2.50142	0.024154	0.064018
U45C	2.50142	0.024154	0.064018
hsa-miR-455-5p	-3.12526	0.0246525	0.0650746
hsa-miR-494-5p	2.71333	0.024998	0.0657204
hsa-miR-196b-5p	-1.58535	0.025749	0.0674231
tdbD00001776_tRNA_LEU	-1.40905	0.0268143	0.0699316
RP11-210K20.2	3.19201	0.0279609	0.0726315
hsa-miR-186-5p	-0.916278	0.0295077	0.0763454
MIR142	-2.62566	0.0298743	0.0769883
MT-TD	-1.51043	0.0303129	0.0778111
RP11-339B21.15	3.00346	0.0306295	0.0781453
tdbD00003259_tRNA_Val	-1.13118	0.0340328	0.0863399
hsa-miR-192-5p	-1.10824	0.0358766	0.0906648
C11orf95	2.45367	0.0361698	0.091053
RP5-902P8.10	2.82687	0.0364584	0.0914266
tdbD00001777	-1.30602	0.036759	0.0918271
RP11-37B2.1	2.90639	0.0376931	0.0934446
hsa-miR-106a-5p	-2.49502	0.0383753	0.0940627
RNU2-3P	2.09221	0.0387528	0.0946323
AP000477.3	2.73862	0.0402504	0.0975586
AP000356.2	3.07522	0.040644	0.0981476
hsa-miR-200a-3p	2.48235	0.0413322	0.0990756
