# Supplementary material for: Identification of urinary exosomal noncoding RNAs as novel biomarkers in chronic kidney disease
Source: RNA. 2017 Feb;23(2):142–52. doi: 10.1261/rna.058834.116 (PMC5238789; doi:10.1261/rna.058834.116)
Supplement: Supplemental Material [file supp_058834.116_Supplemental_Table_4.xls]

## Sheet: Sheet1
hsa-miR-181a-5p	-8.11323	8.73473e-27	5.36312e-24
RP11-462G12.4	6.21745	2.39723e-06	0.000367975
hsa-miR-126-5p	3.6693	1.87792e-05	0.00230608
hsa-miR-133a-3p	-4.37498	2.486e-05	0.002544
hsa-miR-133b	-4.83137	4.68341e-05	0.00353046
hsa-miR-25-3p	2.55776	5.17495e-05	0.00353046
hsa-miR-27a-3p	4.67754	4.63066e-05	0.00353046
hsa-miR-27b-3p	4.71124	5.80098e-05	0.0035618
tdbD00003261	-1.6957	7.90981e-05	0.00441511
RP11-98D18.1	4.4567	8.92869e-05	0.00456851
hsa-miR-16-5p	1.67481	0.000130278	0.00615313
MIR1-2	-3.51447	0.000191814	0.00841239
hsa-miR-15b-5p	2.06461	0.000299629	0.0103709
AC004702.2	4.6511	0.000300892	0.0103709
hsa-miR-135b-5p	1.52969	0.00038823	0.012546
hsa-let-7d-5p	1.14681	0.000473499	0.0145364
hsa-miR-30a-5p	1.1002	0.000622322	0.017047
hsa-miR-23a-3p	1.14943	0.00066633	0.017047
RP11-178F10.1	4.64373	0.000658439	0.017047
hsa-miR-590-5p	1.92877	0.000711052	0.0174634
hsa-miR-181c-5p	-4.84523	0.000857864	0.0195085
hsa-miR-6769b-5p	4.28682	0.000843279	0.0195085
hsa-let-7i-5p	1.37614	0.00110505	0.0217262
hsa-miR-21-5p	1.45619	0.00117915	0.0217262
MIR142	2.50949	0.00108439	0.0217262
hsa-miR-296-5p	4.31784	0.00120308	0.0217262
hsa-miR-222-3p	4.52257	0.00102848	0.0217262
AC007292.4	4.63148	0.00105122	0.0217262
REV3L-IT1	4.64888	0.00116829	0.0217262
RP11-138E2.1	4.38791	0.00127121	0.0223006
hsa-miR-34a-5p	-4.18827	0.00156011	0.0260313
hsa-miR-3687	4.05838	0.00156866	0.0260313
RP11-20I23.7	3.933	0.00181001	0.0284961
AC011558.5	4.1338	0.00179493	0.0284961
SLC8A1-AS1	4.10828	0.00191906	0.0294575
tdbD00001776tRNA_LEU	-1.7394	0.00260439	0.0296663
tdbD00001777	-1.70559	0.00265435	0.0296663
Mitochondrial_tRNA_Cys-MT-TC	-1.70521	0.00265741	0.0296663
hsa-miR-142-3p	2.51589	0.00241995	0.0296663
MIR451B	2.98026	0.00207268	0.0296663
hsa-miR-9-3p	3.04536	0.00257622	0.0296663
RP11-756J15.3	3.74277	0.00240122	0.0296663
RP11-723D22.3	3.76215	0.00214476	0.0296663
EAF1-AS1	3.82868	0.00203447	0.0296663
RP11-38H17.1	3.86474	0.00248617	0.0296663
RP4-604K5.2	3.89737	0.00235983	0.0296663
RP11-700F16.3	4.23547	0.00216887	0.0296663
RP11-385D13.3	4.26906	0.00237607	0.0296663
RP11-143M1.2	4.30752	0.00228294	0.0296663
hsa-miR-451a	2.91329	0.00277429	0.0304181
hsa-miR-877-3p	3.0879	0.00285782	0.0307843
MIR17HG	1.46306	0.00301126	0.0314095
RP4-717I23.3	4.09968	0.0031881	0.0326249
tRNA	-1.63751	0.00335632	0.0337833
hsa-miR-18a-5p	1.45474	0.00408965	0.0405007
Mitochondrial_tRNA_Glu- MT-TE	-1.38078	0.00452719	0.0408385
CTA-984G1.5	3.70954	0.00458757	0.0408385
RP11-68I3.2	3.82126	0.00465586	0.0408385
RP11-315I20.1	3.98421	0.00438974	0.0408385
RP11-378E13.4	4.05614	0.00459325	0.0408385
CTB-133G6.2	3.60759	0.00480378	0.0413293
RP11-355B11.2	3.66445	0.00484643	0.0413293
hsa-miR-24-3p	0.855026	0.00509111	0.0428211
AC084117.3	3.80273	0.00524607	0.0435282
MIR24-2	0.843085	0.00532661	0.0436072
hsa-miR-590-3p	1.48717	0.00588696	0.0457544
hsa-miR-126-3p	2.2246	0.00566549	0.0457544
RP11-481J2.1	3.45205	0.00576127	0.0457544
SEC62-AS1	3.60054	0.00586699	0.0457544
hsa-miR-378a-5p	-3.74566	0.00633198	0.0479979
RP11-519G16.2	3.45181	0.00630256	0.0479979
MIR497HG	2.57214	0.00643695	0.0481986
RP11-529E15.1	3.681	0.00663321	0.0490697
MT-TD	-1.89931	0.0074401	0.0496119
hsa-miR-15a-5p	-1.67548	0.00775691	0.0496119
tdbD00002912	-1.1033	0.00740581	0.0496119
Y_RNA	-0.9232	0.00698649	0.0496119
hsa-miR-195-5p	2.56786	0.00685008	0.0496119
ZEB1-AS1	3.31918	0.00748077	0.0496119
RP11-589B3.6	3.46885	0.007392	0.0496119
RP11-252K23.2	3.6066	0.00689478	0.0496119
RP11-105C19.1	3.62812	0.00768251	0.0496119
HM13-IT1	3.7727	0.00750545	0.0496119
RP11-439L8.5	3.78012	0.00768962	0.0496119
CTD-2035E11.3	3.04511	0.00787241	0.0498315
AC004878.7	3.15866	0.00814139	0.050525
PCBP1-AS1	3.82211	0.00814653	0.050525
hsa-miR-30e-5p	1.03607	0.00825969	0.0507145
hsa-miR-140-5p	1.69301	0.00858392	0.0521835
hsa-miR-192-5p	1.22997	0.00881902	0.053087
RP11-166B2.5	3.13182	0.00902316	0.0537885
tdbD00002911	-1.22257	0.00915109	0.0540267
hsa-miR-3074-5p	1.14397	0.009485	0.0547156
RP11-323J4.1	3.60476	0.00943815	0.0547156
RP11-382A20.4	3.64351	0.0099544	0.0565926
tdbD00003259_tRNA_Val	-1.23939	0.0102766	0.0573622
CTD-3131K8.2	3.5254	0.0101956	0.0573622
tRNA	-1.50711	0.0110123	0.0602042
tRNA	-1.31101	0.0111665	0.0602042
tdbD00003262	-1.28878	0.011276	0.0602042
hsa-miR-424-5p	0.896901	0.0112745	0.0602042
RP11-546M21.6	3.28001	0.0110248	0.0602042
tdbD00003260	-1.1755	0.0115585	0.0606576
CTD-2340E1.2	3.27077	0.0123968	0.0638377
CTD-2528A14.3	3.63011	0.0124764	0.0638377
RP11-973H7.5	3.4995	0.0133339	0.0676615
hsa-let-7g-5p	0.75744	0.0135782	0.0677808
tdbD00000666	-0.950591	0.0148616	0.0735889
LINC00461	1.8201	0.015034	0.0738472
RP11-529G21.2	3.3745	0.015495	0.0755076
MIR29A	0.817853	0.0156664	0.0757414
MT-TR	-1.78199	0.0169103	0.0785025
tdbD00002910	-0.965614	0.0169456	0.0785025
IQCH-AS1	2.96733	0.0168207	0.0785025
CTD-2231E14.5	3.07794	0.0169654	0.0785025
RP11-308B16.2	3.36237	0.0170046	0.0785025
CTD-2540B15.10	3.40561	0.016484	0.0785025
C1orf132	0.796735	0.017175	0.0786974
hsa-miR-29b-3p	0.828284	0.0174627	0.0788392
CTB-25B13.13	3.32705	0.0173694	0.0788392
tdbD00000971	-1.27631	0.0182586	0.0788642
hsa-miR-23b-3p	0.621727	0.0176061	0.0788642
hsa-miR-31-3p	1.21292	0.0183187	0.0788642
CTD-2020K17.1	2.78174	0.0183296	0.0788642
RP11-110G21.2	3.027	0.0177709	0.0788642
AC010761.14	3.09813	0.0183674	0.0788642
RP11-1D12.2	3.2734	0.0181405	0.0788642
hsa-miR-107	0.490331	0.0190552	0.0801364
hsa-miR-31-5p	1.8549	0.0193501	0.0802769
hsa-miR-29c-3p	0.784681	0.0195921	0.0807351
AC010761.6	2.58568	0.0206245	0.083864
MT-TH	-1.22981	0.0209315	0.0845523
MIR503HG	0.826108	0.021309	0.0855144
hsa-miR-3184-5p	-1.48251	0.0215281	0.0858328
RP11-553P9.3	3.21653	0.0218065	0.0863817
hsa-miR-19a-3p	0.775591	0.0223092	0.0878065
RP11-210K20.2	3.1846	0.0227191	0.0882883
Mitochondrial_tRNA_Pro- MT-TP	-1.58274	0.0241286	0.0897822
hsa-miR-1307-5p	1.28551	0.0237262	0.0897822
hsa-miR-181a-2-3p	1.91335	0.023679	0.0897822
SLC44A4	2.8701	0.0241783	0.0897822
RP3-339A18.6	2.97952	0.0239666	0.0897822
hsa-miR-125b-5p	-2.53056	0.0248095	0.0912156
hsa-let-7c-5p	2.37104	0.0252796	0.0918443
LA16c-429E7.1	2.92028	0.0251501	0.0918443
hsa-miR-215-5p	1.26955	0.0257842	0.0931264
AC004257.1	2.8869	0.0265394	0.0952933
hsa-miR-203b-5p	1.36286	0.0268637	0.095897
MT-TT	-1.07811	0.0280763	0.0993344
hsa-miR-101-3p	1.09237	0.0284737	0.0993344
RP11-473M20.11	3.1034	0.028401	0.0993344
MT-TL2	-1.35211	0.0287894	0.0993725
RP11-231D20.2	3.09963	0.0288083	0.0993725
Name	log2FoldChange	pvalue	padj
