# Supplementary material for: Identification of urinary exosomal noncoding RNAs as novel biomarkers in chronic kidney disease
Source: RNA. 2017 Feb;23(2):142–52. doi: 10.1261/rna.058834.116 (PMC5238789; doi:10.1261/rna.058834.116)
Supplement: Supplemental Material [file supp_058834.116_Supplemental_Table_5.xls]

## Sheet: Sheet1
Name	log2FoldChange	pvalue	padj
hsa-miR-181a-5p	-7.80855	7.57207e-21	2.4685e-18
RP11-98D18.1	6.58652	2.30417e-08	4.55432e-06
AC073236.3	3.86529	4.66986e-08	6.0895e-06
tmRNA	2.86125	1.19697e-07	1.11489e-05
hsa-miR-3687	6.88187	1.0981e-07	1.11489e-05
MIR4454	3.20827	5.22077e-07	4.25492e-05
hsa-miR-744-5p	6.13309	1.27903e-06	9.26587e-05
hsa-miR-5100	3.28172	2.18461e-06	0.000142436
tdbD00003671	3.3601	2.01063e-05	0.000624253
hsa-miR-877-3p	4.62158	1.85312e-05	0.000624253
hsa-miR-27a-3p	5.26965	1.70249e-05	0.000624253
hsa-miR-27b-3p	5.39551	1.5541e-05	0.000624253
hsa-miR-6769b-5p	5.82902	1.2679e-05	0.000624253
CTA-984G1.5	5.8833	1.75132e-05	0.000624253
RP11-138E2.1	6.08576	1.83361e-05	0.000624253
RP11-700F16.3	6.25413	1.43138e-05	0.000624253
hsa-miR-4454	3.24693	2.74024e-05	0.000802224
EAF1-AS1	5.47481	2.82993e-05	0.000802224
RP11-756J15.3	5.39899	3.19052e-05	0.000866759
hsa-miR-296-5p	5.69862	3.35128e-05	0.000874013
LTR49-int	2.88268	3.86926e-05	0.00097029
RP11-178F10.1	5.81898	4.43611e-05	0.00107124
tdbD00002913	1.91281	7.8742e-05	0.00147874
RP11-707M1.1	3.14476	7.0166e-05	0.00147874
CTD-2035E11.3	4.8133	7.62783e-05	0.00147874
AC010761.14	5.40101	7.30286e-05	0.00147874
RP11-462G12.4	5.55149	6.46629e-05	0.00147874
hsa-miR-222-3p	5.71456	7.65124e-05	0.00147874
RP11-315I20.1	5.72303	7.93804e-05	0.00147874
RP11-20I23.7	5.19962	8.24721e-05	0.00149366
AC004702.2	5.29622	8.5178e-05	0.00150097
MIR1-2	-4.20024	8.77724e-05	0.00150599
MT-TL1	-2.61265	0.000113471	0.00184958
RP11-323J4.1	5.57503	0.000113235	0.00184958
(TCCG)n	1.85149	0.000136335	0.00216805
AC079779.4	4.40792	0.000153943	0.00228364
RP11-529E15.1	5.37184	0.000154111	0.00228364
RP11-143M1.2	5.58059	0.000148247	0.00228364
RP11-723D22.3	4.85166	0.000183569	0.00234753
hsa-miR-199a-3p	4.94289	0.000176379	0.00234753
hsa-miR-199b-3p	4.94289	0.000176379	0.00234753
RP11-110G21.2	5.00575	0.000183626	0.00234753
AC011558.5	5.2273	0.000163907	0.00234753
RP11-105C19.1	5.33634	0.00016962	0.00234753
AC007292.4	5.51386	0.000181207	0.00234753
RP4-717I23.3	5.33715	0.000194858	0.00244322
hsa-miR-133a-3p	-4.16832	0.000207048	0.00251852
AC004878.7	4.61445	0.000208589	0.00251852
AC010761.6	4.40064	0.000218982	0.00252883
IQCH-AS1	4.82588	0.0002231	0.00252883
hsa-miR-4286	1.73817	0.000265525	0.0027923
RP4-604K5.2	4.91399	0.000257572	0.0027923
AC106870.2	4.93002	0.000265174	0.0027923
LA16c-429E7.1	4.90598	0.000272809	0.00282335
RP11-473M20.11	5.35035	0.00028216	0.00287451
MT-TD	-3.231	0.000297234	0.00291378
tRNA	1.34027	0.000290641	0.00291378
RP11-529G21.2	5.2256	0.000299422	0.00291378
CTD-3020H12.4	5.06059	0.000317652	0.00300518
RP11-378E13.4	5.34771	0.000318033	0.00300518
AC084117.3	5.08477	0.000340788	0.00316059
HM13-IT1	5.23162	0.000344175	0.00316059
REV3L-IT1	5.2884	0.000392902	0.00355795
RP11-1041F24.1	5.09582	0.000441586	0.00394403
RP11-210K20.2	5.0521	0.000473222	0.00416947
tdbD00002084	1.85264	0.000574164	0.00479942
tdbD00002406	1.85264	0.000574164	0.00479942
RP11-296E23.2	4.98695	0.000654381	0.00540071
MT-TK	-2.12042	0.000703703	0.00542612
tRNA-Gly-GGY	1.85653	0.000697477	0.00542612
hsa-miR-4497	3.95147	0.000699814	0.00542612
RN7SL115P	3.9529	0.000728181	0.00542612
RP11-166B2.5	4.30132	0.000736959	0.00542612
RP11-519G16.2	4.50195	0.000740682	0.00542612
RP11-253M7.4	4.60048	0.000727748	0.00542612
SLC8A1-AS1	4.70142	0.00071801	0.00542612
RP11-68I3.2	4.75354	0.000753267	0.005457
ZEB1-AS1	4.3826	0.000833396	0.00593311
Harlequin-int	1.71042	0.000865183	0.00600105
CTD-2231E14.5	4.53273	0.000856485	0.00600105
CTB-25B13.13	4.81618	0.000884267	0.00606886
tdbD00001479	1.59163	0.000894103	0.00607245
RP11-1D12.2	4.78505	0.000934731	0.00628293
SEC62-AS1	4.52851	0.000944648	0.0062848
MT-TT	-1.94528	0.00098249	0.00638468
Mitochondrial_tRNA_Glu- MT-TE	-1.81451	0.00100862	0.00638468
RP11-481J2.1	4.25937	0.000997068	0.00638468
SLC44A4	4.42768	0.000985706	0.00638468
GS1-174L6.4	4.64858	0.00100119	0.00638468
RP11-589B3.6	4.46618	0.00101985	0.00639369
MT-TL2	-2.39197	0.00107471	0.00656481
CTD-3135A9.3	3.99792	0.00107735	0.00656481
PCBP1-AS1	4.89104	0.00112512	0.00673009
RP11-355B11.2	4.42958	0.00120932	0.00716798
MT-TN	-1.86468	0.00128077	0.00752311
CTC-429P9.2	4.45572	0.00131985	0.00768342
CTD-2020K17.1	4.0109	0.00138446	0.00792181
RP11-382A20.4	4.59358	0.0017924	0.0097387
hsa-miR-15a-5p	-2.21399	0.00181441	0.0097768
MT-TM	-1.91767	0.00187281	0.0099274
AC005786.5	4.48747	0.0019141	0.0100644
hsa-miR-146a-5p	2.27717	0.00209939	0.0109504
tmRNA	1.53381	0.00216081	0.0111813
CTD-2340E1.2	4.20959	0.00221695	0.0113815
RP11-38H17.1	4.09557	0.00243599	0.0123121
MIR146A	2.22721	0.00250793	0.0125783
MIR451B	-3.44164	0.00255257	0.0127044
tmRNA	2.26883	0.00258394	0.0127631
tdbD00002083	1.35509	0.00262901	0.0127709
CTD-2571L23.8	3.87374	0.00264427	0.0127709
RP11-553P9.3	4.3814	0.00261894	0.0127709
Mitochondrial_tRNA_Cys-MT-TC	-1.92688	0.00270431	0.0129648
hsa-let-7b-3p	-2.51252	0.00288039	0.0137081
CTD-2528A14.3	4.4899	0.00295839	0.0139773
hsa-miR-451a	-3.39115	0.00308985	0.014302
hsa-miR-215-5p	3.83002	0.00321574	0.0146017
RP11-93O14.2	3.92866	0.00326829	0.0146017
RP3-339A18.6	4.07465	0.0032697	0.0146017
hsa-let-7d-3p	-2.07899	0.00352088	0.0155109
tRNA-Glu-GAG	1.99458	0.00350967	0.0155109
MT-TH	-1.78432	0.00355526	0.0155572
RP11-439L8.5	4.30171	0.00363595	0.0156996
RP11-303E16.6	4.24027	0.00374687	0.0160721
hsa-miR-133b	-3.08643	0.00403735	0.0170391
MT-TQ	-2.41828	0.00402866	0.0170391
hsa-miR-1307-5p	1.78947	0.00407683	0.0170391
A2ML1-AS2	3.87183	0.00405652	0.0170391
hsa-miR-34a-5p	-3.94872	0.00450425	0.0187056
tdbD00002912	1.27148	0.00458623	0.0187416
hsa-miR-3074-5p	1.33297	0.00459916	0.0187416
RP11-455F5.5	3.51836	0.00457572	0.0187416
tmRNA	2.1179	0.0046734	0.018809
LINC00106	4.05022	0.00476848	0.0190739
hsa-miR-3135b	3.5174	0.00484284	0.0192533
RP11-973H7.5	4.14813	0.00493612	0.0195052
RP11-308B16.2	4.11284	0.00513556	0.020171
RP1-40E16.2	3.97573	0.00518708	0.0202514
tRNA-Ser-TCA	1.65741	0.0052584	0.0204076
tdbD00003670	3.25184	0.00538141	0.0207614
RP11-252K23.2	3.90381	0.00547122	0.0209465
RP11-264E18.1	4.0473	0.00549365	0.0209465
hsa-miR-186-5p	-1.29178	0.00591798	0.0223036
RP11-37B2.1	3.84768	0.00601544	0.0225406
RP11-385D13.3	4.05107	0.00607008	0.0226154
CTD-2540B15.10	4.058	0.00614196	0.0227532
hsa-miR-21-5p	-2.81456	0.00643511	0.0233094
AC006273.7	3.88073	0.00656139	0.0236355
tdbD00002910	1.19783	0.00667868	0.0238144
THE1D	1.84802	0.00668411	0.0238144
C11orf95	3.16912	0.00717493	0.0252868
MIR145	-2.62111	0.00758537	0.0263067
hsa-miR-145-5p	-2.62111	0.00758537	0.0263067
AC004257.1	3.66267	0.00752088	0.0263067
hsa-miR-365a-3p	-1.38598	0.00806967	0.0275467
hsa-miR-365b-3p	-1.38598	0.00806967	0.0275467
AC006262.10	2.37903	0.00806553	0.0275467
RP11-6N17.4	4.00902	0.00817452	0.0277593
RP3-510H16.3	3.98449	0.00912202	0.0306575
RP11-802F5.1	3.79114	0.00970965	0.0324651
KMT2E-AS1	1.97576	0.00997748	0.0331904
tdbD00003263	0.92024	0.0104557	0.0346047
RP11-800A3.2	3.52494	0.0111384	0.0364936
RP11-546M21.6	3.44508	0.0112737	0.0367523
AC009158.1	3.65909	0.0113542	0.0368306
hsa-miR-128-3p	-1.64504	0.011464	0.0370018
RP11-13N13.5	3.70659	0.0115205	0.0370018
tRNA-Sec	1.7007	0.0119475	0.0381852
hsa-miR-181b-5p	-2.13379	0.013177	0.0413048
AD001527.7	2.51228	0.0134991	0.0415163
AP000487.4	3.59989	0.0140994	0.0429572
CTB-133G6.2	3.33486	0.0143265	0.0432449
AC022154.7	3.33765	0.0145379	0.0434804
tRNA-Ala-GCG	1.76968	0.015276	0.0452726
RP11-507J18.2	3.52982	0.0157968	0.0466041
hsa-miR-96-5p	-2.80102	0.0162813	0.0478173
MIR142	-3.18238	0.0169691	0.0494312
hsa-miR-26b-5p	-1.02551	0.0169825	0.0494312
RP11-97N19.2	2.96972	0.0172596	0.0500144
hsa-miR-106b-5p	3.30914	0.0182298	0.0523604
hsa-miR-6786-5p	2.94633	0.0190689	0.0545303
hsa-miR-3591-3p	-2.71341	0.0194242	0.0553039
hsa-miR-320c	1.68634	0.0197435	0.0559048
RP11-977G19.11	3.36965	0.0198068	0.0559048
Mitochondrial_tRNA_Pro-MT-TP	-1.83523	0.0208432	0.0583251
tdbD00000241	1.10576	0.0208359	0.0583251
hsa-miR-4488	1.82881	0.0212589	0.0592342
tdbD00003264	1.1008	0.0215185	0.0594494
CTD-3131K8.2	3.33457	0.0214889	0.0594494
tdbD00003093	1.84528	0.0223266	0.0614216
hsa-miR-98-3p	-2.20498	0.0227389	0.062293
MT-TF	-1.44793	0.0231319	0.0631047
hsa-miR-31-5p	1.97244	0.023241	0.063138
MT-TI	-1.8135	0.025416	0.0687602
hsa-miR-1260b	1.63295	0.0261948	0.0703983
RP11-738B7.1	3.29179	0.0262374	0.0703983
hsa-miR-1-3p	2.41035	0.026667	0.070967
hsa-miR-99a-5p	0.979317	0.0271673	0.0719708
hsa-miR-320a	1.36836	0.027265	0.0719708
hsa-let-7c-5p	2.49844	0.0276832	0.07278
tdbD00002599	1.35693	0.028169	0.073172
ACA45	1.52922	0.0280269	0.073172
hsa-let-7a-5p	2.46163	0.0281171	0.073172
RP11-1094M14.14	3.28594	0.0294483	0.0761915
RP11-63P12.7	3.07455	0.0296551	0.0764235
hsa-miR-142-3p	-2.95544	0.0297907	0.0764705
tRNA-Glu-GAG_	1.26467	0.0302375	0.0773132
RP11-231D20.2	3.21263	0.030689	0.0781611
hsa-miR-324-3p	1.0624	0.0311906	0.0791295
hsa-miR-769-5p	1.86955	0.0325182	0.0812332
RP11-697E2.4	2.21083	0.0324372	0.0812332
CTC-482H14.5	3.15152	0.0321942	0.0812332
hsa-miR-183-5p	-1.74654	0.0345024	0.0855345
MT-TV	-1.34144	0.0363757	0.089837
RP11-379F4.6	2.69232	0.0371272	0.091347
RP13-216E22.5	2.49611	0.0380331	0.0932239
MT-TG	-1.67493	0.0393269	0.0956758
tdbD00002255	1.03184	0.0408265	0.0984985
tdbD00003092	1.64771	0.0409403	0.0984985
RP11-3L23.2	2.74262	0.040834	0.0984985
RMRP	2.19649	0.0418073	0.0998475
AP000477.3	2.73306	0.0417571	0.0998475
