# Supplementary material for: Identification of urinary exosomal noncoding RNAs as novel biomarkers in chronic kidney disease
Source: RNA. 2017 Feb;23(2):142–52. doi: 10.1261/rna.058834.116 (PMC5238789; doi:10.1261/rna.058834.116)
Supplement: Supplemental Material [file supp_058834.116_Supplemental_Table_6.xls]

## Sheet: Sheet1
Name	log2FoldChange	pvalue	padj
hsa-miR-181a-5p	-7.69743	3.31801e-28	1.08167e-25
RP11-98D18.1	6.24817	6.14096e-09	8.00781e-07
hsa-miR-27a-3p	5.96799	4.3936e-08	4.77438e-06
hsa-miR-27b-3p	5.94906	9.12461e-08	8.49893e-06
hsa-miR-3687	6.36215	1.11626e-07	9.09754e-06
hsa-miR-5100	3.05331	2.24325e-07	1.14677e-05
AC073236.3	3.22209	1.93547e-07	1.14677e-05
hsa-let-7c-5p	4.96129	2.15419e-07	1.14677e-05
hsa-miR-877-3p	4.98814	1.85463e-07	1.14677e-05
hsa-miR-744-5p	5.86708	2.28651e-07	1.14677e-05
hsa-miR-6769b-5p	5.99219	8.70755e-07	3.54833e-05
MIR4454	2.51939	3.95448e-06	0.00013651
hsa-miR-222-3p	6.09876	3.97806e-06	0.00013651
hsa-miR-3135b	5.00418	4.46549e-06	0.000145575
hsa-miR-296-5p	5.71526	5.85531e-06	0.000181793
hsa-miR-181c-5p	-5.28348	1.34052e-05	0.000349608
tmRNA	2.7082	1.2699e-05	0.000349608
hsa-miR-1-3p	4.03106	1.31025e-05	0.000349608
hsa-miR-96-5p	-4.56691	1.50188e-05	0.000368361
hsa-miR-128-3p	-2.20349	1.72697e-05	0.000402138
tdbD00003093	2.91846	2.01432e-05	0.000452875
Mitochondrial_tRNA_Glu- MT-TE	-1.91152	2.0886e-05	0.000453922
tmRNA	1.93895	2.16009e-05	0.000454317
hsa-miR-186-5p	-1.46251	3.42872e-05	0.000698601
hsa-let-7a-5p	3.79269	6.2799e-05	0.00124076
tdbD00001776_tRNA_LEU	-2.12389	7.79572e-05	0.00149494
MIR1-2	-3.35105	8.64878e-05	0.00161114
hsa-miR-183-5p	-2.74934	9.18889e-05	0.00166421
hsa-miR-34a-5p	-4.78655	9.90807e-05	0.00170002
hsa-miR-133a-3p	-3.5609	9.8362e-05	0.00170002
tdbD00001777	-2.03584	0.000115525	0.00193134
hsa-miR-133b	-3.34418	0.000122539	0.00194315
tmRNA	1.60198	0.000123095	0.00194315
hsa-miR-4454	2.5489	0.000125172	0.00194315
Mitochondrial_tRNA_Cys- MT-TC	-1.98089	0.000136327	0.00203881
hsa-miR-335-5p	1.32462	0.000137588	0.00203881
RP11-707M1.1	2.56961	0.000155174	0.0022483
hsa-miR-191-5p	0.785531	0.000162854	0.00230828
tmRNA	2.37074	0.000170631	0.00236705
hsa-miR-3591-3p	-3.68892	0.000212235	0.00288285
hsa-miR-1260b	2.19842	0.000227264	0.003024
hsa-miR-199a-3p	4.317	0.000298354	0.00381426
hsa-miR-199b-3p	4.317	0.000298354	0.00381426
MIR497HG	-3.93954	0.000329237	0.00405023
hsa-miR-195-5p	-3.93954	0.000329237	0.00405023
MT-TL1	-1.62236	0.000346352	0.00415332
(TCCG)n	1.44104	0.000350357	0.00415332
hsa-miR-122-5p	-3.50476	0.000536056	0.00613173
tRNA	-2.34978	0.000598302	0.00672574
SSU_rRNA_eukarya	1.80015	0.000669613	0.00739979
hsa-miR-4286	1.32075	0.000860853	0.0093546
U57	2.67198	0.000991888	0.0104308
tdbD00002911	-1.40961	0.001126	0.0116532
hsa-miR-21-5p	-2.60949	0.00124391	0.0126723
MIR17HG	-0.954929	0.00160624	0.0156309
tRNA	-1.57209	0.0016823	0.0161303
hsa-miR-19b-3p	-0.944483	0.00182787	0.0165524
hsa-let-7d-5p	0.932356	0.00177767	0.0165524
hsa-miR-130b-5p	2.67469	0.00182145	0.0165524
hsa-miR-106b-5p	3.87356	0.00179024	0.0165524
hsa-miR-146b-5p	-2.0724	0.00235933	0.0210724
hsa-miR-193a-5p	1.27202	0.00278648	0.0245512
tdbD00000971	-1.49863	0.00288719	0.0250993
hsa-miR-338-3p	-2.18118	0.00324976	0.0270107
hsa-miR-3065-5p	-2.18113	0.00327277	0.0270107
tRNA	-1.62573	0.00317008	0.0270107
hsa-miR-215-5p	3.48816	0.00322436	0.0270107
tdbD00003261	-1.16386	0.00343614	0.0276588
tRNA	-1.4018	0.00350574	0.0278749
MT-TA	-1.68557	0.00399701	0.0310244
tRNA-Ala-GCG	1.78157	0.00395684	0.0310244
MT-TT	-2.15925	0.00412809	0.0316649
tdbD00003262	-1.35189	0.00423955	0.0321417
hsa-miR-15a-5p	-1.6458	0.0045665	0.0342225
hsa-miR-192-5p	2.66885	0.00475915	0.0348648
RP11-700F16.3	3.75503	0.0047106	0.0348648
hsa-miR-6786-5p	3.05244	0.00571376	0.0404932
hsa-miR-30b-5p	-0.884362	0.00587594	0.0411947
tdbD00002912	-1.04132	0.00595237	0.0412867
MT-TY	-1.77338	0.0061008	0.0416519
RP11-315I20.1	3.67937	0.00619668	0.0416519
hsa-miR-378a-5p	-2.35004	0.0065672	0.0423942
MIR145	-2.0688	0.00654184	0.0423942
hsa-miR-145-5p	-2.0688	0.00654184	0.0423942
tdbD00003259_tRNA_Val	-1.2233	0.00640178	0.0423942
MT-TS1	-1.47107	0.00729275	0.0466164
tdbD00003260	-1.15745	0.00742557	0.0470046
hsa-miR-574-5p	1.22365	0.00825545	0.0517553
hsa-miR-224-5p	2.483	0.0088109	0.0547115
hsa-miR-22-3p	-1.04482	0.00912177	0.0556074
tRNA	0.805587	0.00912575	0.0556074
hsa-miR-190a-5p	-1.44952	0.00956428	0.0577399
RP11-178F10.1	3.39097	0.0099973	0.0598004
MT-TQ	-1.74642	0.0110848	0.0645959
hsa-miR-4497	2.75386	0.0110294	0.0645959
tdbD00002910	-0.943347	0.0112578	0.0649566
hsa-miR-16-5p	1.02943	0.0114873	0.0656995
RNU2-3P	2.2328	0.0122635	0.0695288
Mitochondrial_tRNA_Pro- MT-TP	-1.56135	0.0127407	0.0716115
hsa-miR-3074-5p	0.941797	0.014289	0.0796279
RP11-138E2.1	3.20533	0.0147542	0.0808381
hsa-miR-23a-3p	0.759222	0.0153159	0.0825288
hsa-miR-345-5p	-1.38577	0.0165678	0.0864177
tdbD00000970	-1.06485	0.0163563	0.0864177
hsa-miR-146a-5p	1.51017	0.0165465	0.0864177
RP11-296E23.2	3.24884	0.0162769	0.0864177
hsa-miR-494-5p	2.55193	0.0177648	0.0912017
RP11-378E13.4	3.27977	0.0176586	0.0912017
hsa-miR-362-3p	-1.41344	0.0179568	0.0914672
RP11-68I3.2	3.05697	0.0186182	0.0933772
hsa-miR-31-5p	1.73643	0.0187661	0.0934009
MIR146A	1.46958	0.0190673	0.0938928
PCBP1-AS1	3.2612	0.019297	0.0938928
EAF1-AS1	2.77142	0.0197287	0.0952825
hsa-miR-455-3p	0.883916	0.0205574	0.0985548
tdbD00002913	-0.946838	0.0208373	0.0991003
hsa-miR-23b-3p	0.557615	0.0209752	0.0991003
