# Supplementary material for: Identification of urinary exosomal noncoding RNAs as novel biomarkers in chronic kidney disease
Source: RNA. 2017 Feb;23(2):142–52. doi: 10.1261/rna.058834.116 (PMC5238789; doi:10.1261/rna.058834.116)
Supplement: Supplemental Material [file supp_058834.116_Supplemental_Table_7.xls]

## Sheet: Sheet1
Up-regulated ncRNAs from CKD (stages I, II, III and IV) versus healthy controls
ncRNA	Stage I		Stage II		Stage III		Stage IV
	log2FC	padj	log2FC	padj	log2FC	padj	log2FC	padj
hsa-let-7c-5p	4.97487	0.000125721	2.37104	0.0918443	2.49844	0.07278	4.96129	1.14677e-05
hsa-miR-222-3p	5.76	0.00091498	4.52257	0.0217262	5.71456	0.00147874	6.09876	0.00013651
hsa-miR-27a-3p	6.31913	2.25313e-05	4.67754	0.00353046	5.26965	0.000624253	5.96799	4.77438e-06
hsa-miR-27b-3p	6.28746	3.80349e-05	4.71124	0.0035618	5.39551	0.000624253	5.94906	8.49893e-06
hsa-miR-296-5p	4.69728	0.00374307	4.31784	0.0217262	5.69862	0.000874013	5.71526	0.000181793
hsa-miR-31-5p	2.71967	0.00605311	1.8549	0.0802769	1.97244	0.063138	5.00418	0.000145575
hsa-miR-3687	5.81969	0.000254238	4.05838	0.0260313	6.88187	1.11489e-05	6.36215	9.09754e-06
hsa-miR-6769b-5p	4.96419	0.00174251	4.28683	0.0195085	5.82902	0.000624253	5.99219	3.54833e-05
hsa-miR-877-3p	4.26635	0.00091498	3.0879	0.0307843	4.62158	0.000624253	4.98814	1.14677e-05
EAF1-AS1	5.3948	0.000702	3.82868	0.0296663	5.47481	0.000802224	2.77142	0.0952825
PCBP1-AS1	5.51179	0.00179793	3.82211	0.050525	4.89104	0.00673009	3.2612	0.0938928
RP11-138E2.1_linc	5.82775	0.000735016	4.38791	0.0223006	6.08576	0.000624253	3.20533	0.0808381
RP11-178F10.1	6.3004	0.000298828	4.64373	0.017047	5.81898	0.00107124	3.39097	0.0598004
RP11-315I20.1	5.8739	0.000740844	3.98421	0.0408385	5.72303	0.00147874	3.67937	0.0416519
RP11-378E13.4	5.47127	0.00178744	4.05614	0.0408385	5.34771	0.00300519	3.27977	0.0912017
RP11-68I3.2	5.40133	0.00120034	3.82126	0.0408385	4.75354	0.005457	3.05697	0.0933772
RP11-700F16.3	6.2865	0.000391051	4.23547	0.0296663	6.25413	0.000624253	3.75503	0.0348648
RP11-98D18.1	6.59255	2.04447e-06	4.45671	0.00456851	6.58652	4.55432e-06	6.24817	8.00781e-07
Down-regulated ncRNAs from CKD versus healthy controls
miR-133a-3p	-4.59424	0.000640026	-4.37498	0.002544	-4.16832	0.00251852	-3.5609	0.00170002
miR-133b	-4.02397	0.00178367	-4.83137	0.00353046	-3.08643	0.0170391	-3.34418	0.00194315
miR-15a-5p	-2.27915	0.00500158	-1.67548	0.0496119	-2.21399	0.0097768	-1.6458	0.0342225
miR-181a-5p	-7.33407	2.37774e-16	-8.11322	5.36312e-24	-7.80855	2.4685e-18	-7.69743	1.08167e-25
miR-34a-5p	-5.4207	0.00141454	-4.18827	0.0260313	-3.94872	0.0187056	-4.78655	0.00170002
miR-1-2	-3.75462	0.00174359	-3.51447	0.00841239	-4.20024	0.00150599	-3.35105	0.00161114
Mitochondrial tRNAGlu	-3.09299	9.41426e-05	-1.70521	0.0296663	-1.92688	0.0129648	-1.98089	0.00203881
Mitochondrial tRNACys	-3.21417	1.13991e-06	-1.38078	0.0408385	-1.81451	0.00638468	-1.91152	0.000453922
Mitochondrial tRNAPro	-2.44591	0.00732912	-1.58274	0.0897822	-1.83523	0.0583251	-1.56135	0.0716115
